# Supplementary material for: Inhibition of the H3K27 demethylase UTX enhances the epigenetic silencing of HIV proviruses and induces HIV-1 DNA hypermethylation but fails to permanently block HIV reactivation
Source: PLoS Pathog. 2021 Oct 21;17(10):e1010014. doi: 10.1371/journal.ppat.1010014 (PMC8562785; doi:10.1371/journal.ppat.1010014)
Supplement: S1 Table — (XLSX) [file ppat.1010014.s012.xlsx]

## Sheet: Sheet1
One-way ANOVA, n=5 p<0.005, Bonferroni posttests of HIV-1 reactivation in cells expressing different H3.3 variants
unstimulated
Bonferroni's Multiple Comparison Test	Mean Diff.	t	Significant? P < 0.05?	Summary
H3.3 WT vs H3.3 K4M	-0.052	0.03373	No	ns
H3.3 WT vs H3.3 K27M	-5.59	3.626	Yes	*
H3.3 WT vs H3.3 K4MK27M	-0.154	0.09988	No	ns
H3.3 K4M vs H3.3 K27M	-5.538	3.592	Yes	*
H3.3 K4M vs H3.3 K4MK27M	-0.102	0.06616	No	ns
H3.3 K27M vs H3.3 K4MK27M	5.436	3.526	Yes	*
SAHA
Bonferroni's Multiple Comparison Test	Mean Diff.	t	Significant? P < 0.05?	Summary
H3.3 WT vs H3.3 K4M	4.444	1.484	No	ns
H3.3 WT vs H3.3 K27M	-15.69	5.24	Yes	**
H3.3 WT vs H3.3 K4MK27M	9.718	3.245	Yes	*
H3.3 K4M vs H3.3 K27M	-20.14	6.724	Yes	***
H3.3 K4M vs H3.3 K4MK27M	5.274	1.761	No	ns
H3.3 K27M vs H3.3 K4MK27M	25.41	8.485	Yes	***
TNFα
Bonferroni's Multiple Comparison Test	Mean Diff.	t	Significant? P < 0.05?	Summary
H3.3 WT vs H3.3 K4M	4.868	1.206	No	ns
H3.3 WT vs H3.3 K27M	-13.32	3.298	Yes	*
H3.3 WT vs H3.3 K4MK27M	5.794	1.435	No	ns
H3.3 K4M vs H3.3 K27M	-18.18	4.503	Yes	**
H3.3 K4M vs H3.3 K4MK27M	0.926	0.2293	No	ns
H3.3 K27M vs H3.3 K4MK27M	19.11	4.732	Yes	**
